# Supplementary material for: Population validation of reproductive gene mutation loci and association with the litter size in Nubian goat
Source: Arch Anim Breed. 2021 Sep 17;64(2):375–86. doi: 10.5194/aab-64-375-2021 (PMC8461558; doi:10.5194/aab-64-375-2021)
Supplement: Table S1 contains primers and PCR condition applied for pooled-DNA sequencing for the 43 candidate loci. Table S2 contains the information of 38 polymorphic loci (29 SNPs and 9 indels) of 23 genes identified by DNA pooling and the primers of multiplex PCR. Date S3 contains the information of 69 poly [file aab-64-375-supplement.zip › Date S3.xlsx]

## Sheet: All_sample_snp_anno
Fragment_name	Length	Pos	Boundary	Polymer	Chr	Start	End	Ref	Alt	Alt_fix	End_fix	EFFECT	IMPACT	GENE	GENEID	FEATUREID	HGVS_C	HGVS_P		1	1-092	10-057	100-038	101	101-079	102-704	103	103-070	104	104-728	105	105-702	106	106-036	107	107-710	108	108-088	109	109-023	11	11-055	110	110-015	111	111-022	112-025	113	113-028
GT_001:NC_030808.1:34236039-34236300	162	132	-	-	NC_030808.1	34236170	34236170	A	G	G	34236170	synonymous_variant,synonymous_variant	LOW,LOW	POU1F1,POU1F1	POU1F1,POU1F1	XM_005674793.2,NM_001285673.1	c.915T>C,c.837T>C	p.Ser305Ser,p.Ser279Ser		A/G Ratio=49.65	A/G Ratio=50.58	A/A	A/G Ratio=50.99	A/G Ratio=50.90	G/G Ratio=100.00	G/G Ratio=100.00	A/A	A/G Ratio=50.27	A/A	A/G Ratio=50.58	A/G Ratio=50.84	G/G Ratio=100.00	A/G Ratio=49.52	A/G Ratio=50.99	A/A	A/G Ratio=51.45	A/A	A/G Ratio=51.43	A/A	A/G Ratio=50.95	A/G Ratio=51.26	G/G Ratio=100.00	A/A	G/G Ratio=100.00	A/A	A/A	A/G Ratio=51.38	A/A	G/G Ratio=100.00
GT_002:NC_030809.1:28318173-28318478	206	72	-	-	NC_030809.1	28318244	28318244	A	G	G	28318244	5_prime_UTR_variant,5_prime_UTR_variant,5_prime_UTR_variant,5_prime_UTR_variant,5_prime_UTR_variant,5_prime_UTR_variant,5_prime_UTR_variant	MODIFIER,MODIFIER,MODIFIER,MODIFIER,MODIFIER,MODIFIER,MODIFIER	OBSL1,OBSL1,OBSL1,OBSL1,OBSL1,OBSL1,OBSL1	OBSL1,OBSL1,OBSL1,OBSL1,OBSL1,OBSL1,OBSL1	XM_018058936.1,XM_018058948.1,XM_018058947.1,XM_018058945.1,XM_018058938.1,XM_018058939.1,XM_018058940.1	c.-603A>G,c.-603A>G,c.-603A>G,c.-603A>G,c.-603A>G,c.-603A>G,c.-603A>G	.,.,.,.,.,.,.		A/G Ratio=50.48	A/G Ratio=50.37	G/G Ratio=100.00	A/G Ratio=50.12	A/G Ratio=49.36	A/A	A/G Ratio=51.34	A/A	A/G Ratio=49.40	G/G Ratio=100.00	A/G Ratio=49.80	G/G Ratio=100.00	G/G Ratio=100.00	A/A	G/G Ratio=100.00	G/G Ratio=100.00	A/A	A/G Ratio=49.55	G/G Ratio=100.00	G/G Ratio=100.00	G/G Ratio=100.00	A/G Ratio=50.39	A/G Ratio=50.20	A/G Ratio=49.50	G/G Ratio=100.00	G/G Ratio=100.00	A/G Ratio=50.87	A/G Ratio=50.40	G/G Ratio=100.00	A/G Ratio=50.76
GT_002:NC_030809.1:28318173-28318478	206	133	-	-	NC_030809.1	28318305	28318305	G	GC	GC	28318305	5_prime_UTR_variant,5_prime_UTR_variant,5_prime_UTR_variant,5_prime_UTR_variant,5_prime_UTR_variant,5_prime_UTR_variant,5_prime_UTR_variant	MODIFIER,MODIFIER,MODIFIER,MODIFIER,MODIFIER,MODIFIER,MODIFIER	OBSL1,OBSL1,OBSL1,OBSL1,OBSL1,OBSL1,OBSL1	OBSL1,OBSL1,OBSL1,OBSL1,OBSL1,OBSL1,OBSL1	XM_018058936.1,XM_018058948.1,XM_018058947.1,XM_018058945.1,XM_018058938.1,XM_018058939.1,XM_018058940.1	c.-542_-541insC,c.-542_-541insC,c.-542_-541insC,c.-542_-541insC,c.-542_-541insC,c.-542_-541insC,c.-542_-541insC	.,.,.,.,.,.,.		G/G	G/G	G/G	G/ins_C Ratio=49.96	G/G	G/G	G/G	G/G	G/G	G/ins_C Ratio=50.13	G/G	G/ins_C Ratio=98.87	G/ins_C Ratio=49.95	G/G	G/ins_C Ratio=49.42	G/G	G/G	G/ins_C Ratio=49.32	G/ins_C Ratio=49.67	G/ins_C Ratio=49.47	G/ins_C Ratio=49.73	G/G	G/G	G/G	G/ins_C Ratio=48.84	G/ins_C Ratio=49.55	G/ins_C Ratio=49.27	G/ins_C Ratio=49.69	G/G	G/G
GT_002:NC_030809.1:28318173-28318478	206	170	-	-	NC_030809.1	28318342	28318342	A	G	G	28318342	5_prime_UTR_variant,5_prime_UTR_variant,5_prime_UTR_variant,5_prime_UTR_variant,5_prime_UTR_variant,5_prime_UTR_variant,5_prime_UTR_variant	MODIFIER,MODIFIER,MODIFIER,MODIFIER,MODIFIER,MODIFIER,MODIFIER	OBSL1,OBSL1,OBSL1,OBSL1,OBSL1,OBSL1,OBSL1	OBSL1,OBSL1,OBSL1,OBSL1,OBSL1,OBSL1,OBSL1	XM_018058936.1,XM_018058948.1,XM_018058947.1,XM_018058945.1,XM_018058938.1,XM_018058939.1,XM_018058940.1	c.-505A>G,c.-505A>G,c.-505A>G,c.-505A>G,c.-505A>G,c.-505A>G,c.-505A>G	.,.,.,.,.,.,.		A/G Ratio=66.19	A/G Ratio=73.42	A/G Ratio=41.45	A/G Ratio=14.43	A/G Ratio=69.11	A/G Ratio=69.04	A/G Ratio=66.37	A/G Ratio=65.85	A/G Ratio=64.74	A/G Ratio=11.57	A/G Ratio=67.39	A/A	A/G Ratio=11.14	A/G Ratio=70.18	A/G Ratio=12.67	A/G Ratio=63.63	A/G Ratio=56.57	A/G Ratio=16.77	A/G Ratio=13.45	A/G Ratio=13.18	A/G Ratio=11.60	A/G Ratio=72.47	A/G Ratio=38.39	A/G Ratio=66.64	A/G Ratio=11.58	A/G Ratio=12.55	A/G Ratio=13.61	A/G Ratio=13.12	A/G Ratio=66.67	A/G Ratio=72.77
GT_002:NC_030809.1:28318173-28318478	206	173	-	-	NC_030809.1	28318345	28318345	C	G	G	28318345	5_prime_UTR_variant,5_prime_UTR_variant,5_prime_UTR_variant,5_prime_UTR_variant,5_prime_UTR_variant,5_prime_UTR_variant,5_prime_UTR_variant	MODIFIER,MODIFIER,MODIFIER,MODIFIER,MODIFIER,MODIFIER,MODIFIER	OBSL1,OBSL1,OBSL1,OBSL1,OBSL1,OBSL1,OBSL1	OBSL1,OBSL1,OBSL1,OBSL1,OBSL1,OBSL1,OBSL1	XM_018058936.1,XM_018058948.1,XM_018058947.1,XM_018058945.1,XM_018058938.1,XM_018058939.1,XM_018058940.1	c.-502C>G,c.-502C>G,c.-502C>G,c.-502C>G,c.-502C>G,c.-502C>G,c.-502C>G	.,.,.,.,.,.,.		C/G Ratio=29.94	C/G Ratio=36.36	C/G Ratio=20.62	C/C	C/G Ratio=33.78	C/G Ratio=24.12	C/G Ratio=31.07	C/G Ratio=32.61	C/G Ratio=30.49	C/C	C/G Ratio=21.96	C/C	C/C	C/G Ratio=32.84	C/C	C/G Ratio=36.28	C/G Ratio=27.68	C/C	C/C	C/C	C/C	C/G Ratio=35.37	C/G Ratio=19.42	C/G Ratio=32.62	C/C	C/C	C/C	C/C	C/G Ratio=30.61	C/G Ratio=34.35
GT_002:NC_030809.1:28318173-28318478	206	177	-	-	NC_030809.1	28318349	28318349	G	C	C	28318349	5_prime_UTR_variant,5_prime_UTR_variant,5_prime_UTR_variant,5_prime_UTR_variant,5_prime_UTR_variant,5_prime_UTR_variant,5_prime_UTR_variant	MODIFIER,MODIFIER,MODIFIER,MODIFIER,MODIFIER,MODIFIER,MODIFIER	OBSL1,OBSL1,OBSL1,OBSL1,OBSL1,OBSL1,OBSL1	OBSL1,OBSL1,OBSL1,OBSL1,OBSL1,OBSL1,OBSL1	XM_018058936.1,XM_018058948.1,XM_018058947.1,XM_018058945.1,XM_018058938.1,XM_018058939.1,XM_018058940.1	c.-498G>C,c.-498G>C,c.-498G>C,c.-498G>C,c.-498G>C,c.-498G>C,c.-498G>C	.,.,.,.,.,.,.		G/G	G/G	G/G	G/C Ratio=48.87	G/G	G/G	G/G	G/G	G/G	G/C Ratio=49.16	G/G	C/C Ratio=100.00	G/C Ratio=49.03	G/G	G/C Ratio=48.59	G/G	G/G	G/C Ratio=48.29	G/C Ratio=48.73	G/C Ratio=48.47	G/C Ratio=49.17	G/G	G/G	G/G	G/C Ratio=48.00	G/C Ratio=48.86	G/C Ratio=48.40	G/C Ratio=48.81	G/G	G/G
GT_003:NC_030810.1:87626954-87627210	157	129	-	-	NC_030810.1	87627082	87627082	G	A	A	87627082	missense_variant	MODERATE	CYM	CYM	NM_001285759.1	c.916G>A	p.Val306Ile		G/A Ratio=47.68	G/G	G/G	G/G	G/A Ratio=50.71	G/A Ratio=50.74	G/A Ratio=48.16	G/G	G/A Ratio=49.43	G/A Ratio=48.61	A/A Ratio=100.00	G/A Ratio=47.68	A/A Ratio=100.00	G/G	G/G	A/A Ratio=100.00	A/A Ratio=100.00	G/A Ratio=49.26	G/G	G/A Ratio=48.97	G/G	G/G	G/G	G/A Ratio=47.69	A/A Ratio=100.00	G/A Ratio=49.33	G/G	G/G	G/G	G/G
GT_004:NC_030810.1:92537808-92538096	189	216	-	-	NC_030810.1	92538023	92538023	C	T	T	92538023	synonymous_variant,synonymous_variant	LOW,LOW	NGF,NGF	NGF,NGF	NM_001285715.1,XM_018039349.1	c.705G>A,c.705G>A	p.Arg235Arg,p.Arg235Arg		C/C	C/C	C/C	C/C	C/C	C/C	C/C	C/C	C/T Ratio=49.54	C/C	C/C	C/C	C/C	C/T Ratio=48.48	C/T Ratio=48.48	C/T Ratio=48.46	C/C	C/C	C/C	C/T Ratio=50.22	C/C	C/C	C/C	C/C	C/C	C/C	C/T Ratio=51.24	C/T Ratio=49.45	C/C	C/C
GT_005:NC_030811.1:40862729-40863041	213	221	-	-	NC_030811.1	40862949	40862949	C	T	T	40862949	synonymous_variant,synonymous_variant	LOW,LOW	INHBA,INHBA	INHBA,INHBA	NM_001285581.1,XM_013963334.2	c.831G>A,c.831G>A	p.Gly277Gly,p.Gly277Gly		C/T Ratio=50.15	C/T Ratio=50.08	C/T Ratio=47.39	C/T Ratio=48.93	C/C	C/T Ratio=47.02	C/T Ratio=49.03	T/T Ratio=100.00	C/T Ratio=49.79	C/T Ratio=51.31	C/T Ratio=49.14	C/C	C/T Ratio=49.44	C/C	C/T Ratio=49.75	C/T Ratio=48.78	C/T Ratio=49.67	C/C	C/C	C/T Ratio=50.43	C/T Ratio=48.89	C/T Ratio=51.02	C/T Ratio=53.50	C/T Ratio=48.97	C/T Ratio=48.70	C/T Ratio=48.28	C/C	C/C	C/T Ratio=48.90	T/T Ratio=100.00
GT_009:NC_030812.1:18047177-18047459	183	60	-	-	NC_030812.1	18047236	18047236	T	C	C	18047236	3_prime_UTR_variant,3_prime_UTR_variant	MODIFIER,MODIFIER	KITLG,KITLG	KITLG,KITLG	NM_001285670.1,XM_018047536.1	c.*1789A>G,c.*1789A>G	.,.		T/T	C/C Ratio=100.00	T/C Ratio=47.38	T/T	T/T	T/T	C/C Ratio=100.00	T/C Ratio=49.29	T/C Ratio=47.71	T/T	T/C Ratio=48.12	T/T	T/C Ratio=49.98	T/T	T/T	T/C Ratio=48.95	T/C Ratio=50.52	T/T	T/T	T/C Ratio=49.02	T/T	T/T	T/C Ratio=52.68	T/T	C/C Ratio=100.00	T/C Ratio=48.60	T/T	C/C Ratio=100.00	T/T	T/T
GT_009:NC_030812.1:18047177-18047459	183	103	-	-	NC_030812.1	18047279	18047279	G	A	A	18047279	3_prime_UTR_variant,3_prime_UTR_variant	MODIFIER,MODIFIER	KITLG,KITLG	KITLG,KITLG	NM_001285670.1,XM_018047536.1	c.*1746C>T,c.*1746C>T	.,.		T/T	A/A Ratio=100.00	T/T	T/T	T/T	T/T	A/A Ratio=100.00	T/T	T/T	T/T	T/T	T/T	A/A Ratio=100.00	T/T	T/T	T/T	A/A Ratio=100.00	T/T	T/T	T/T	T/T	T/T	A/A Ratio=100.00	G/T	A/A Ratio=100.00	T/T	T/T	G/A Ratio=49.23	T/T	G/T
GT_009:NC_030812.1:18047177-18047459	183	103	-	-	NC_030812.1	18047279	18047279	G	T	T	18047279	3_prime_UTR_variant,3_prime_UTR_variant	MODIFIER,MODIFIER	KITLG,KITLG	KITLG,KITLG	NM_001285670.1,XM_018047536.1	c.*1746C>A,c.*1746C>A	.,.		T/T Ratio=100.00	A/A	T/T Ratio=100.00	T/T Ratio=100.00	T/T Ratio=100.00	T/T Ratio=100.00	A/A	T/T Ratio=100.00	T/T Ratio=100.00	T/T Ratio=100.00	T/T Ratio=100.00	T/T Ratio=100.00	A/A	T/T Ratio=100.00	T/T Ratio=100.00	T/T Ratio=100.00	A/A	T/T Ratio=100.00	T/T Ratio=100.00	T/T Ratio=100.00	T/T Ratio=100.00	T/T Ratio=100.00	A/A	G/T Ratio=25.31	A/A	T/T Ratio=100.00	T/T Ratio=100.00	G/A	T/T Ratio=100.00	G/T Ratio=22.52
GT_009:NC_030812.1:18047177-18047459	183	118	-	-	NC_030812.1	18047294	18047294	C	T	T	18047294	3_prime_UTR_variant,3_prime_UTR_variant	MODIFIER,MODIFIER	KITLG,KITLG	KITLG,KITLG	NM_001285670.1,XM_018047536.1	c.*1731G>A,c.*1731G>A	.,.		C/C	C/C	C/C	C/T Ratio=48.02	C/C	C/C	C/C	C/C	C/C	C/C	C/T Ratio=50.84	C/T Ratio=45.55	C/T Ratio=48.53	C/T Ratio=46.44	C/T Ratio=50.63	C/C	C/C	C/T Ratio=46.88	C/T Ratio=47.27	C/C	C/C	C/T Ratio=47.44	C/C	C/C	C/C	C/C	C/C	C/C	C/T Ratio=45.87	C/C
GT_009:NC_030812.1:18047177-18047459	183	142	-	-	NC_030812.1	18047318	18047318	G	A	A	18047318	3_prime_UTR_variant,3_prime_UTR_variant	MODIFIER,MODIFIER	KITLG,KITLG	KITLG,KITLG	NM_001285670.1,XM_018047536.1	c.*1707C>T,c.*1707C>T	.,.		G/G	G/G	G/G	G/G	G/A Ratio=49.88	G/A Ratio=47.56	G/G	G/G	G/A Ratio=50.59	G/G	G/G	G/G	G/G	G/G	G/A Ratio=46.82	G/G	G/G	G/G	G/G	G/G	A/A Ratio=100.00	G/A Ratio=49.43	G/G	G/G	G/G	G/G	G/A Ratio=49.01	G/G	G/G	G/G
GT_009:NC_030812.1:18047177-18047459	183	217	-	-	NC_030812.1	18047393	18047393	T	C	C	18047393	3_prime_UTR_variant,3_prime_UTR_variant	MODIFIER,MODIFIER	KITLG,KITLG	KITLG,KITLG	NM_001285670.1,XM_018047536.1	c.*1632A>G,c.*1632A>G	.,.		T/T	C/C Ratio=100.00	T/C Ratio=46.43	T/T	T/T	T/T	C/C Ratio=100.00	T/C Ratio=49.51	T/C Ratio=47.69	T/T	T/C Ratio=48.07	T/T	T/C Ratio=50.23	T/T	T/T	T/C Ratio=48.47	T/C Ratio=49.85	T/T	T/T	T/C Ratio=49.33	T/T	T/T	T/C Ratio=52.23	T/T	C/C Ratio=100.00	T/C Ratio=48.77	T/T	C/C Ratio=100.00	T/T	T/T
GT_006:NC_030812.1:18047407-18047708	202	114	-	-	NC_030812.1	18047520	18047520	C	T	T	18047520	3_prime_UTR_variant,3_prime_UTR_variant	MODIFIER,MODIFIER	KITLG,KITLG	KITLG,KITLG	NM_001285670.1,XM_018047536.1	c.*1505G>A,c.*1505G>A	.,.		C/C	C/C	C/C	C/T Ratio=43.35	C/C	C/C	C/C	C/C	C/C	C/C	C/T Ratio=43.31	C/T Ratio=41.68	C/T Ratio=43.88	C/T Ratio=42.52	C/T Ratio=41.24	C/C	C/C	C/T Ratio=41.25	C/T Ratio=43.15	C/C	C/C	C/T Ratio=41.60	C/C	C/C	C/C	C/C	C/C	C/C	C/T Ratio=41.04	C/C
GT_006:NC_030812.1:18047407-18047708	202	127	-	-	NC_030812.1	18047533	18047533	T	C	C	18047533	3_prime_UTR_variant,3_prime_UTR_variant	MODIFIER,MODIFIER	KITLG,KITLG	KITLG,KITLG	NM_001285670.1,XM_018047536.1	c.*1492A>G,c.*1492A>G	.,.		C/C Ratio=100.00	T/T	T/C Ratio=52.39	C/C Ratio=100.00	C/C Ratio=100.00	C/C Ratio=100.00	T/T	T/C Ratio=52.25	T/C Ratio=51.73	C/C Ratio=100.00	T/C Ratio=45.81	C/C Ratio=100.00	T/C Ratio=45.95	C/C Ratio=100.00	C/C Ratio=100.00	T/C Ratio=51.40	T/C Ratio=51.73	C/C Ratio=100.00	C/C Ratio=100.00	T/C Ratio=51.77	C/C Ratio=100.00	C/C Ratio=100.00	T/C Ratio=50.71	T/C Ratio=50.84	T/T	T/C Ratio=52.22	C/C Ratio=100.00	T/T	C/C Ratio=100.00	T/C Ratio=50.93
GT_006:NC_030812.1:18047407-18047708	202	149	-	-	NC_030812.1	18047555	18047555	G	A	A	18047555	3_prime_UTR_variant,3_prime_UTR_variant	MODIFIER,MODIFIER	KITLG,KITLG	KITLG,KITLG	NM_001285670.1,XM_018047536.1	c.*1470C>T,c.*1470C>T	.,.		A/A Ratio=100.00	G/G	G/A Ratio=50.10	G/A Ratio=54.08	A/A Ratio=100.00	A/A Ratio=100.00	G/G	G/A Ratio=50.61	G/A Ratio=48.89	A/A Ratio=100.00	G/G	G/A Ratio=56.06	G/G	G/A Ratio=55.67	G/A Ratio=55.55	G/A Ratio=49.70	G/A Ratio=48.75	G/A Ratio=56.20	G/A Ratio=53.78	G/A Ratio=50.23	A/A Ratio=100.00	G/A Ratio=55.40	G/A Ratio=48.80	G/A Ratio=48.61	G/G	G/A Ratio=50.31	A/A Ratio=100.00	G/G	G/A Ratio=56.09	G/A Ratio=49.27
GT_006:NC_030812.1:18047407-18047708	202	179	-	-	NC_030812.1	18047585	18047585	T	C	C	18047585	3_prime_UTR_variant,3_prime_UTR_variant	MODIFIER,MODIFIER	KITLG,KITLG	KITLG,KITLG	NM_001285670.1,XM_018047536.1	c.*1440A>G,c.*1440A>G	.,.		T/T	T/T	T/T	T/C Ratio=43.88	T/T	T/T	T/T	T/T	T/T	T/T	T/C Ratio=43.92	T/C Ratio=42.16	T/C Ratio=44.51	T/C Ratio=43.15	T/C Ratio=41.73	T/T	T/T	T/C Ratio=41.79	T/C Ratio=43.84	T/T	T/T	T/C Ratio=42.16	T/T	T/T	T/T	T/T	T/T	T/T	T/C Ratio=41.69	T/T
GT_007:NC_030812.1:18048217-18048542	226	112	-	-	NC_030812.1	18048328	18048328	T	C	C	18048328	3_prime_UTR_variant,3_prime_UTR_variant	MODIFIER,MODIFIER	KITLG,KITLG	KITLG,KITLG	NM_001285670.1,XM_018047536.1	c.*697A>G,c.*697A>G	.,.		C/C Ratio=100.00	T/T	T/C Ratio=49.72	C/C Ratio=100.00	C/C Ratio=100.00	C/C Ratio=100.00	T/T	T/C Ratio=50.65	T/C Ratio=51.39	C/C Ratio=100.00	T/C Ratio=43.47	C/C Ratio=100.00	T/C Ratio=42.11	C/C Ratio=100.00	C/C Ratio=100.00	T/C Ratio=49.60	T/C Ratio=51.74	C/C Ratio=100.00	C/C Ratio=100.00	T/C Ratio=49.14	C/C Ratio=100.00	C/C Ratio=100.00	T/C Ratio=50.83	T/C Ratio=51.76	T/T	T/C Ratio=51.75	C/C Ratio=100.00	T/T	C/C Ratio=100.00	T/C Ratio=51.30
GT_007:NC_030812.1:18048217-18048542	226	128	-	-	NC_030812.1	18048344	18048344	G	A	A	18048344	3_prime_UTR_variant,3_prime_UTR_variant	MODIFIER,MODIFIER	KITLG,KITLG	KITLG,KITLG	NM_001285670.1,XM_018047536.1	c.*681C>T,c.*681C>T	.,.		A/A Ratio=100.00	G/G	G/A Ratio=49.97	A/A Ratio=100.00	A/A Ratio=100.00	A/A Ratio=100.00	G/G	G/A Ratio=50.62	G/A Ratio=51.07	A/A Ratio=100.00	G/A Ratio=43.26	A/A Ratio=100.00	G/A Ratio=41.94	A/A Ratio=100.00	A/A Ratio=100.00	G/A Ratio=49.60	G/A Ratio=51.85	A/A Ratio=100.00	A/A Ratio=100.00	G/A Ratio=48.98	A/A Ratio=100.00	A/A Ratio=100.00	G/A Ratio=50.73	G/A Ratio=51.75	G/G	G/A Ratio=51.58	A/A Ratio=100.00	G/G	A/A Ratio=100.00	G/A Ratio=51.24
GT_007:NC_030812.1:18048217-18048542	226	165	-	-	NC_030812.1	18048381	18048381	T	C	C	18048381	3_prime_UTR_variant,3_prime_UTR_variant	MODIFIER,MODIFIER	KITLG,KITLG	KITLG,KITLG	NM_001285670.1,XM_018047536.1	c.*644A>G,c.*644A>G	.,.		C/C Ratio=100.00	T/T	T/C Ratio=50.29	C/C Ratio=100.00	C/C Ratio=100.00	C/C Ratio=100.00	T/T	T/C Ratio=51.10	T/C Ratio=51.59	C/C Ratio=100.00	T/C Ratio=43.80	C/C Ratio=100.00	T/C Ratio=42.30	C/C Ratio=100.00	C/C Ratio=100.00	T/C Ratio=49.78	T/C Ratio=51.79	C/C Ratio=100.00	C/C Ratio=100.00	T/C Ratio=49.35	C/C Ratio=100.00	C/C Ratio=100.00	T/C Ratio=50.69	T/C Ratio=51.88	T/T	T/C Ratio=51.92	C/C Ratio=100.00	T/T	C/C Ratio=100.00	T/C Ratio=51.79
GT_008:NC_030812.1:18048417-18048745	229	71	-	-	NC_030812.1	18048487	18048487	C	T	T	18048487	3_prime_UTR_variant,3_prime_UTR_variant	MODIFIER,MODIFIER	KITLG,KITLG	KITLG,KITLG	NM_001285670.1,XM_018047536.1	c.*538G>A,c.*538G>A	.,.		C/C	C/C	C/C	C/T Ratio=47.16	C/C	C/C	C/C	C/C	C/C	C/C	C/T Ratio=47.57	C/T Ratio=47.17	C/T Ratio=46.86	C/T Ratio=46.46	C/T Ratio=45.56	C/C	C/C	C/T Ratio=47.83	C/T Ratio=46.04	C/C	C/C	C/T Ratio=44.29	C/C	C/C	C/C	C/C	C/C	C/C	C/T Ratio=47.65	C/C
GT_008:NC_030812.1:18048417-18048745	229	134	-	-	NC_030812.1	18048550	18048550	G	T	T	18048550	3_prime_UTR_variant,3_prime_UTR_variant	MODIFIER,MODIFIER	KITLG,KITLG	KITLG,KITLG	NM_001285670.1,XM_018047536.1	c.*475C>A,c.*475C>A	.,.		T/T Ratio=100.00	G/G	G/T Ratio=52.14	G/T Ratio=50.94	T/T Ratio=100.00	T/T Ratio=100.00	G/G	G/T Ratio=49.65	G/T Ratio=49.77	T/T Ratio=100.00	G/G	G/T Ratio=51.11	G/G	G/T Ratio=52.33	G/T Ratio=53.08	G/T Ratio=51.22	G/T Ratio=49.80	G/T Ratio=50.41	G/T Ratio=52.74	G/T Ratio=49.96	T/T Ratio=100.00	G/T Ratio=54.07	G/T Ratio=48.93	G/T Ratio=51.83	G/G	G/T Ratio=50.40	T/T Ratio=100.00	G/G	G/T Ratio=51.15	G/T Ratio=49.76
GT_008:NC_030812.1:18048417-18048745	229	173	-	-	NC_030812.1	18048589	18048589	C	A	A	18048589	3_prime_UTR_variant,3_prime_UTR_variant	MODIFIER,MODIFIER	KITLG,KITLG	KITLG,KITLG	NM_001285670.1,XM_018047536.1	c.*436G>T,c.*436G>T	.,.		C/C	A/A Ratio=100.00	C/A Ratio=46.50	C/C	C/C	C/C	A/A Ratio=100.00	C/A Ratio=49.80	C/A Ratio=49.86	C/C	C/A Ratio=50.75	C/C	C/A Ratio=51.58	C/C	C/C	C/A Ratio=48.23	C/A Ratio=49.60	C/C	C/C	C/A Ratio=49.27	C/C	C/C	C/A Ratio=50.59	C/C	A/A Ratio=100.00	C/A Ratio=48.98	C/C	C/A Ratio=48.45	C/C	C/C
GT_008:NC_030812.1:18048417-18048745	229	202	-	-	NC_030812.1	18048618	18048618	G	A	A	18048618	3_prime_UTR_variant,3_prime_UTR_variant	MODIFIER,MODIFIER	KITLG,KITLG	KITLG,KITLG	NM_001285670.1,XM_018047536.1	c.*407C>T,c.*407C>T	.,.		G/G	G/G	G/G	G/A Ratio=47.07	G/G	G/G	G/G	G/G	G/G	G/G	G/A Ratio=47.54	G/A Ratio=47.38	G/A Ratio=46.73	G/A Ratio=46.78	G/A Ratio=45.73	G/G	G/G	G/A Ratio=48.27	G/A Ratio=46.07	G/G	G/G	G/A Ratio=44.69	G/G	G/G	G/G	G/G	G/G	G/G	G/A Ratio=47.71	G/G
GT_008:NC_030812.1:18048417-18048745	229	241	-	-	NC_030812.1	18048657	18048657	G	T	T	18048657	3_prime_UTR_variant,3_prime_UTR_variant	MODIFIER,MODIFIER	KITLG,KITLG	KITLG,KITLG	NM_001285670.1,XM_018047536.1	c.*368C>A,c.*368C>A	.,.		G/G	T/T Ratio=100.00	G/T Ratio=46.74	G/T Ratio=48.26	G/G	G/G	T/T Ratio=100.00	G/T Ratio=50.02	G/T Ratio=49.82	G/G	T/T Ratio=100.00	G/T Ratio=48.18	T/T Ratio=100.00	G/T Ratio=47.20	G/T Ratio=46.19	G/T Ratio=48.61	G/T Ratio=49.65	G/T Ratio=49.41	G/T Ratio=47.05	G/T Ratio=49.41	G/G	G/T Ratio=45.85	G/T Ratio=50.54	G/G	T/T Ratio=100.00	G/T Ratio=49.07	G/G	T/T Ratio=100.00	G/T Ratio=48.58	G/G
GT_010:NC_030812.1:18151800-18152124	225	118	-	-	NC_030812.1	18151917	18151917	T	C	C	18151917	5_prime_UTR_variant	MODIFIER	KITLG	KITLG	XM_018047536.1	c.-181A>G	.		T/T	T/T	T/T	T/T	T/T	T/T	T/T	T/T	T/T	T/T	T/T	T/T	T/T	T/T	T/T	T/T	T/T	T/T	T/T	T/T	T/T	T/T	T/T	T/T	T/T	T/T	T/T	T/T	T/T	T/T
GT_010:NC_030812.1:18151800-18152124	225	220	-	-	NC_030812.1	18152019	18152019	C	G	G	18152019	intergenic_region	MODIFIER	KITLG-TRNAC-GCA	KITLG-TRNAC-GCA-83	KITLG-TRNAC-GCA-83	n.18152019C>G	.		G/G Ratio=100.00	C/G Ratio=50.73	C/G Ratio=51.26	C/G Ratio=49.39	C/G Ratio=49.08	C/C	C/C	G/G Ratio=100.00	C/C	G/G Ratio=100.00	C/G Ratio=48.20	G/G Ratio=100.00	C/G Ratio=48.88	G/G Ratio=100.00	C/G Ratio=49.86	C/C	C/G Ratio=48.93	G/G Ratio=100.00	G/G Ratio=100.00	C/G Ratio=47.97	C/C	C/G Ratio=49.01	C/C	C/G Ratio=47.66	C/C	C/G Ratio=48.90	C/G Ratio=49.20	C/G Ratio=47.22	G/G Ratio=100.00	C/C
GT_010:NC_030812.1:18151800-18152124	225	243	-	-	NC_030812.1	18152042	18152042	G	A	A	18152042	intergenic_region	MODIFIER	KITLG-TRNAC-GCA	KITLG-TRNAC-GCA-83	KITLG-TRNAC-GCA-83	n.18152042G>A	.		G/G	G/A Ratio=48.85	G/A Ratio=48.00	G/G	G/G	G/G	A/A Ratio=100.00	G/G	G/A Ratio=49.63	G/G	G/A Ratio=51.36	G/G	G/A Ratio=50.89	G/G	G/G	G/A Ratio=49.12	G/A Ratio=51.01	G/G	G/G	G/A Ratio=51.61	G/G	G/G	G/A Ratio=50.15	G/G	A/A Ratio=100.00	G/A Ratio=50.62	G/A Ratio=50.50	G/G	G/G	G/G
GT_011:NC_030812.1:64942954-64943261	208	94	-	-	NC_030812.1	64943047	64943047	G	A	A	64943047	5_prime_UTR_variant	MODIFIER	IGF1	IGF1	XM_005680535.3	c.-38C>T	.		G/G	G/G	G/G	G/G	G/G	G/G	G/G	G/G	G/G	G/G	G/G	G/G	G/G	G/G	G/G	G/G	G/G	G/G	G/G	G/G	G/G	G/G	G/G	G/G	G/G	G/G	G/G	G/G	G/G	G/G
GT_011:NC_030812.1:64942954-64943261	208	97	-	-	NC_030812.1	64943050	64943050	T	C	C	64943050	5_prime_UTR_variant	MODIFIER	IGF1	IGF1	XM_005680535.3	c.-41A>G	.		C/C Ratio=100.00	T/T	T/C Ratio=53.52	T/C Ratio=53.47	T/C Ratio=53.94	C/C Ratio=100.00	T/C Ratio=52.03	C/C Ratio=100.00	C/C Ratio=100.00	C/C Ratio=100.00	T/C Ratio=51.62	C/C Ratio=100.00	T/C Ratio=52.31	C/C Ratio=100.00	C/C Ratio=100.00	C/C Ratio=100.00	C/C Ratio=100.00	C/C Ratio=100.00	T/C Ratio=51.93	T/C Ratio=52.06	C/C Ratio=100.00	C/C Ratio=100.00	T/C Ratio=52.05	C/C Ratio=100.00	T/C Ratio=52.89	C/C Ratio=100.00	C/C Ratio=100.00	C/C Ratio=100.00	C/C Ratio=100.00	C/C Ratio=100.00
GT_013:NC_030813.1:1858585-1858861	177	155	-	-	NC_030813.1	1858739	1858739	G	A	A	1858739	intergenic_region	MODIFIER	TRNAC-GCA-MARCH1	TRNAC-GCA-90-MARCH1	TRNAC-GCA-90-MARCH1	n.1858739G>A	.		G/G	G/G	G/G	G/G	G/G	G/G	G/G	G/G	G/G	G/G	G/G	G/G	G/G	G/G	G/G	G/G	G/G	G/G	G/G	G/G	G/G	G/G	G/G	G/G	G/G	G/G	G/G	G/G	G/G	G/G
GT_014:NC_030813.1:1885441-1885769	229	180	-	-	NC_030813.1	1885620	1885620	A	G	G	1885620	intron_variant	MODIFIER	MARCHF1	MARCHF1	XM_005681248.3	c.111+25480A>G	.		A/A	A/A	A/A	A/A	A/A	A/G Ratio=84.04	A/G Ratio=49.37	A/G Ratio=48.92	A/A	A/G Ratio=47.81	A/G Ratio=88.66	A/A	A/A	A/A	A/A	A/A	A/A	A/A	A/A	A/A	A/A	A/A	A/G Ratio=86.73	A/G Ratio=49.21	A/G Ratio=49.11	A/A	A/A	A/A	A/A	A/A
GT_014:NC_030813.1:1885441-1885769	229	189	-	-	NC_030813.1	1885629	1885646	TACTTGTTCCCATTTCCA	del_TACTTGTTCCCATTTCCA	T	1885647	intron_variant	MODIFIER	MARCHF1	MARCHF1	XM_005681248.3	c.111+25490_111+25506delACTTGTTCCCATTTCCA	.		T/T	T/T	T/T	T/T	del_TACTTGTTCCCATTTCCA/del_TACTTGTTCCCATTTCCA Ratio=100.00	T/T	T/T	T/T	T/T	TACTTGTTCCCATTTCCA/del_TACTTGTTCCCATTTCCA Ratio=50.56	T/T	T/T	T/T	T/T	T/T	TACTTGTTCCCATTTCCA/del_TACTTGTTCCCATTTCCA Ratio=50.04	T/T	TACTTGTTCCCATTTCCA/del_TACTTGTTCCCATTTCCA Ratio=49.71	T/T	T/T	T/T	T/T	T/T	T/T	T/T	T/T	T/T	T/T	T/T	T/T
GT_015:NC_030813.1:1947157-1947383	127	133	-	-	NC_030813.1	1947289	1947289	A	G	G	1947289	intron_variant	MODIFIER	MARCHF1	MARCHF1	XM_005681248.3	c.111+87149A>G	.		A/A	A/A	A/A	A/A	A/A	A/A	A/A	A/A	A/A	A/A	A/A	A/A	A/A	A/A	A/A	A/A	A/A	A/A	A/A	A/A	A/A	A/A	A/A	A/A	A/A	A/A	A/A	A/G Ratio=48.88	A/A	A/G Ratio=47.79
GT_017:NC_030813.1:84161613-84161930	218	161	-	-	NC_030813.1	84161773	84161773	C	T	T	84161773	synonymous_variant,synonymous_variant	LOW,LOW	GNRHR,GNRHR	GNRHR,GNRHR	NM_001285612.1,XM_005681659.2	c.75G>A,c.75G>A	p.Pro25Pro,p.Pro25Pro		C/C	T/T Ratio=100.00	C/C	C/T Ratio=50.04	C/T Ratio=47.36	C/C	C/T Ratio=47.49	C/C	C/T Ratio=47.68	T/T Ratio=100.00	C/C	C/C	T/T Ratio=100.00	C/C	C/C	C/C	C/C	C/C	C/C	C/T Ratio=49.44	C/C	C/C	T/T Ratio=100.00	C/T Ratio=48.21	C/T Ratio=47.80	C/C	C/T Ratio=48.71	C/T Ratio=47.65	C/T Ratio=49.35	C/C
GT_018:NC_030813.1:85986335-85986649	215	121	-	-	NC_030813.1	85986455	85986455	A	G	G	85986455	intron_variant,intron_variant,intron_variant,intron_variant,intron_variant,intron_variant,intron_variant,intron_variant	MODIFIER,MODIFIER,MODIFIER,MODIFIER,MODIFIER,MODIFIER,MODIFIER,MODIFIER	CSN1S1,CSN1S1,CSN1S1,CSN1S1,CSN1S1,CSN1S1,CSN1S1,CSN1S1	CSN1S1,CSN1S1,CSN1S1,CSN1S1,CSN1S1,CSN1S1,CSN1S1,CSN1S1	XM_018049127.1,XM_018049128.1,XM_018049129.1,XM_018049130.1,XM_018049131.1,XM_018049132.1,XM_018049133.1,NM_001285695.1	c.252+19A>G,c.252+19A>G,c.252+19A>G,c.252+19A>G,c.219+19A>G,c.252+19A>G,c.219+1565A>G,c.252+19A>G	.,.,.,.,.,.,.,.		G/G Ratio=100.00	G/G Ratio=100.00	A/G Ratio=47.37	G/G Ratio=100.00	A/G Ratio=47.42	A/G Ratio=44.83	A/G Ratio=49.12	G/G Ratio=100.00	G/G Ratio=100.00	A/A	A/A	A/A	G/G Ratio=100.00	A/A	A/A	A/A	A/G Ratio=48.68	A/A	A/G Ratio=48.07	A/G Ratio=49.37	A/A	A/A	A/G Ratio=49.50	A/G Ratio=48.39	A/A	A/A	G/G Ratio=100.00	A/G Ratio=49.06	A/G Ratio=50.35	G/G Ratio=100.00
GT_018:NC_030813.1:85986335-85986649	215	132	-	-	NC_030813.1	85986466	85986466	C	T	T	85986466	intron_variant,intron_variant,intron_variant,intron_variant,intron_variant,intron_variant,intron_variant,intron_variant	MODIFIER,MODIFIER,MODIFIER,MODIFIER,MODIFIER,MODIFIER,MODIFIER,MODIFIER	CSN1S1,CSN1S1,CSN1S1,CSN1S1,CSN1S1,CSN1S1,CSN1S1,CSN1S1	CSN1S1,CSN1S1,CSN1S1,CSN1S1,CSN1S1,CSN1S1,CSN1S1,CSN1S1	XM_018049127.1,XM_018049128.1,XM_018049129.1,XM_018049130.1,XM_018049131.1,XM_018049132.1,XM_018049133.1,NM_001285695.1	c.252+30C>T,c.252+30C>T,c.252+30C>T,c.252+30C>T,c.219+30C>T,c.252+30C>T,c.219+1576C>T,c.252+30C>T	.,.,.,.,.,.,.,.		T/T Ratio=100.00	T/T Ratio=100.00	C/T Ratio=47.02	T/T Ratio=100.00	C/T Ratio=47.19	C/T Ratio=44.85	C/T Ratio=49.07	T/T Ratio=100.00	T/T Ratio=100.00	C/C	C/C	C/C	T/T Ratio=100.00	C/C	C/C	C/C	C/T Ratio=48.55	C/C	C/T Ratio=48.13	C/T Ratio=49.43	C/C	C/C	C/T Ratio=49.50	C/T Ratio=47.99	C/C	C/C	T/T Ratio=100.00	C/T Ratio=48.80	C/T Ratio=50.39	T/T Ratio=100.00
GT_019:NC_030814.1:48948167-48948483	217	133	-	-	NC_030814.1	48948299	48948308	TGGGGGGGTG	del_TGGGGGGGTG	g	48948309	intron_variant,intron_variant	MODIFIER,MODIFIER	PDGFRB,PDGFRB	PDGFRB,PDGFRB	XM_018050162.1,XM_018050163.1	c.2913+13_2913+21delTGGGGGGGT,c.2901+13_2901+21delTGGGGGGGT	.,.		T/T	T/T	T/T	TGGGGGGGTG/del_TGGGGGGGTG Ratio=53.67	T/T	T/T	T/T	T/T	T/T	T/T	T/T	T/T	T/T	T/T	TGGGGGGGTG/del_TGGGGGGGTG Ratio=55.03	TGGGGGGGTG/del_TGGGGGGGTG Ratio=53.11	T/T	T/T	T/T	T/T	T/T	del_TGGGGGGGTG/del_TGGGGGGGTG Ratio=100.00	T/T	T/T	T/T	TGGGGGGGTG/del_TGGGGGGGTG Ratio=50.98	TGGGGGGGTG/del_TGGGGGGGTG Ratio=54.25	T/T	T/T	TGGGGGGGTG/del_TGGGGGGGTG Ratio=52.40
GT_019:NC_030814.1:48948167-48948483	217	143	-	-	NC_030814.1	48948309	48948309	G	A	A	48948309	intron_variant,intron_variant	MODIFIER,MODIFIER	PDGFRB,PDGFRB	PDGFRB,PDGFRB	XM_018050162.1,XM_018050163.1	c.2913+23G>A,c.2901+23G>A	.,.		G/G	G/G	G/G	G/A Ratio=51.84	G/G	G/G	G/G	G/G	G/G	G/G	G/G	G/G	G/G	G/G	G/A Ratio=53.21	G/A Ratio=51.60	G/G	G/G	G/G	G/G	G/G	G/A Ratio=89.84	G/G	G/G	G/G	G/A Ratio=49.16	G/A Ratio=52.71	G/G	G/G	G/A Ratio=50.73
GT_020:NC_030814.1:66027526-66027849	224	176	-	-	NC_030814.1	66027701	66027701	C	T	T	66027701	missense_variant,missense_variant	MODERATE,MODERATE	GDF9,GDF9	GDF9,GDF9	NM_001285708.1,XM_013965446.2	c.818C>T,c.554C>T	p.Ala273Val,p.Ala185Val		C/C	C/T Ratio=49.89	C/T Ratio=44.40	C/T Ratio=50.51	C/C	C/T Ratio=49.67	C/C	C/T Ratio=47.42	C/C	C/T Ratio=49.77	C/C	C/T Ratio=48.34	C/T Ratio=48.72	T/T Ratio=100.00	C/T Ratio=51.25	C/T Ratio=48.72	T/T Ratio=100.00	T/T Ratio=100.00	C/C	C/T Ratio=49.48	C/C	C/C	C/T Ratio=49.63	T/T Ratio=100.00	C/C	C/T Ratio=48.94	C/T Ratio=50.81	C/C	C/T Ratio=49.04	C/C
GT_021:NC_030815.1:72491177-72491500	224	181	-	-	NC_030815.1	72491357	72491357	T	C	C	72491357	intron_variant	MODIFIER	GNRH1	GNRH1	XM_013966090.2	c.238-39A>G	.		T/C Ratio=55.79	C/C Ratio=100.00	T/C Ratio=50.78	C/C Ratio=100.00	T/C Ratio=54.66	T/C Ratio=48.19	C/C Ratio=100.00	T/C Ratio=57.26	C/C Ratio=100.00	C/C Ratio=100.00	C/C Ratio=100.00	C/C Ratio=100.00	T/C Ratio=50.00	C/C Ratio=100.00	T/C Ratio=48.69	T/C Ratio=50.60	C/C Ratio=100.00	C/C Ratio=100.00	T/C Ratio=48.61	T/T	T/C Ratio=50.69	T/C Ratio=50.63	T/C Ratio=48.58	C/C Ratio=100.00	C/C Ratio=100.00	T/C Ratio=56.57	T/C Ratio=49.98	T/C Ratio=61.35	T/C Ratio=50.54	C/C Ratio=100.00
GT_023:NC_030817.1:48709628-48709952	225	167	-	-	NC_030817.1	48709794	48709794	G	A	A	48709794	synonymous_variant,intron_variant,intron_variant,non_coding_transcript_exon_variant	LOW,MODIFIER,MODIFIER,MODIFIER	NEDD4,NEDD4,NEDD4,NEDD4	NEDD4,NEDD4,NEDD4,NEDD4	XM_018054243.1,XM_018054244.1,XM_018054245.1,XR_001918678.1	c.69C>T,c.318+8909C>T,c.291+10258C>T,n.476C>T	p.Ser23Ser,.,.,.		G/G	G/A Ratio=49.05	G/G	G/A Ratio=49.30	A/A Ratio=100.00	A/A Ratio=100.00	A/A Ratio=100.00	A/A Ratio=100.00	G/A Ratio=50.22	G/G	G/A Ratio=49.69	G/G	G/G	G/G	A/A Ratio=100.00	A/A Ratio=100.00	A/A Ratio=100.00	G/A Ratio=48.54	G/G	G/A Ratio=49.18	G/A Ratio=48.51	A/A Ratio=100.00	A/A Ratio=100.00	A/A Ratio=100.00	G/A Ratio=50.13	G/A Ratio=49.79	G/A Ratio=47.85	G/G	G/G	G/G
GT_022:NC_030817.1:48709910-48710219	210	140	-	-	NC_030817.1	48710049	48710049	G	A	A	48710049	5_prime_UTR_variant,intron_variant,intron_variant,non_coding_transcript_exon_variant	MODIFIER,MODIFIER,MODIFIER,MODIFIER	NEDD4,NEDD4,NEDD4,NEDD4	NEDD4,NEDD4,NEDD4,NEDD4	XM_018054243.1,XM_018054244.1,XM_018054245.1,XR_001918678.1	c.-187C>T,c.318+8654C>T,c.291+10003C>T,n.221C>T	.,.,.,.		G/G	G/G	G/G	G/G	G/G	G/G	G/A Ratio=49.38	G/A Ratio=49.59	G/A Ratio=50.38	G/G	G/A Ratio=48.07	G/G	G/G	G/G	G/G	G/G	G/G	G/G	G/G	G/G	G/A Ratio=47.78	G/G	G/A Ratio=45.16	G/A Ratio=47.69	G/G	G/G	G/G	G/G	G/G	G/G
GT_024:NC_030820.1:55880958-55881272	215	148	-	-	NC_030820.1	55881105	55881105	G	A	A	55881105	synonymous_variant	LOW	CDH26	CDH26	XM_005688418.3	c.975C>T	p.Leu325Leu		A/A Ratio=100.00	A/A Ratio=100.00	A/A Ratio=100.00	A/A Ratio=100.00	A/A Ratio=100.00	A/A Ratio=100.00	A/A Ratio=100.00	A/A Ratio=100.00	A/A Ratio=100.00	G/A Ratio=47.56	G/A Ratio=50.08	G/A Ratio=50.13	G/A Ratio=47.35	G/A Ratio=50.70	A/A Ratio=100.00	A/A Ratio=100.00	A/A Ratio=100.00	G/A Ratio=51.13	A/A Ratio=100.00	G/A Ratio=49.78	A/A Ratio=100.00	G/A Ratio=49.48	A/A Ratio=100.00	G/A Ratio=51.92	A/A Ratio=100.00	A/A Ratio=100.00	A/A Ratio=100.00	A/A Ratio=100.00	A/A Ratio=100.00	A/A Ratio=100.00
GT_026:NC_030822.1:31625725-31626019	195	145	-	-	NC_030822.1	31625869	31625869	T	G	G	31625869	synonymous_variant,5_prime_UTR_variant	LOW,MODIFIER	FOLR1,FOLR1	FOLR1,FOLR1	XM_005689891.3,XM_018059410.1	c.198A>C,c.-58A>C	p.Ile66Ile,.		T/G Ratio=50.30	T/G Ratio=45.83	T/G Ratio=46.99	T/G Ratio=50.61	T/G Ratio=49.16	T/G Ratio=50.43	G/G Ratio=100.00	G/G Ratio=100.00	T/G Ratio=51.90	G/G Ratio=100.00	G/G Ratio=100.00	T/T	T/G Ratio=50.44	T/T	G/G Ratio=100.00	T/G Ratio=52.07	G/G Ratio=100.00	G/G Ratio=100.00	T/G Ratio=46.53	G/G Ratio=100.00	G/G Ratio=100.00	T/G Ratio=51.22	T/G Ratio=50.66	G/G Ratio=100.00	G/G Ratio=100.00	G/G Ratio=100.00	T/G Ratio=51.80	G/G Ratio=100.00	T/G Ratio=51.43	G/G Ratio=100.00
GT_025:NC_030822.1:31626667-31626993	227	167	-	-	NC_030822.1	31626833	31626833	G	A	A	31626833	synonymous_variant,intron_variant	LOW,MODIFIER	FOLR1,FOLR1	FOLR1,FOLR1	XM_005689891.3,XM_018059410.1	c.144C>T,c.-105-917C>T	p.His48His,.		G/G	G/G	G/G	G/G	G/A Ratio=48.15	G/G	G/G	G/G	G/G	G/G	G/G	G/G	G/G	G/G	G/A Ratio=48.25	G/A Ratio=48.78	G/G	G/G	G/G	G/G	G/G	G/A Ratio=47.42	G/G	G/A Ratio=48.86	G/A Ratio=47.68	G/A Ratio=49.22	G/G	G/G	G/G	G/A Ratio=48.96
GT_027:NC_030822.1:74589527-74589829	203	236	-	-	NC_030822.1	74589762	74589762	C	T	T	74589762	missense_variant	MODERATE	PGR	PGR	XM_018059880.1	c.31G>A	p.Ala11Thr		C/C	C/C	C/C	C/T Ratio=48.88	C/C	C/T Ratio=46.72	C/C	C/C	C/C	C/C	C/C	C/C	C/C	C/C	C/T Ratio=51.09	C/C	T/T Ratio=100.00	C/C	C/C	C/T Ratio=51.10	C/T Ratio=49.08	C/C	C/C	C/C	C/T Ratio=45.85	C/C	T/T Ratio=100.00	C/C	C/T Ratio=50.23	C/C
GT_028:NC_030823.1:1341461-1341755	195	140	-	-	NC_030823.1	1341600	1341600	A	G	G	1341600	intron_variant	MODIFIER	KISS1	KISS1	NM_001285710.2	c.104-1006T>C	.		A/G Ratio=54.05	A/G Ratio=54.35	A/G Ratio=53.21	A/G Ratio=57.25	G/G Ratio=100.00	G/G Ratio=100.00	A/G Ratio=60.40	A/A	A/G Ratio=58.39	G/G Ratio=100.00	G/G Ratio=100.00	A/G Ratio=56.74	A/G Ratio=50.49	A/G Ratio=51.27	A/A	A/A	G/G Ratio=100.00	A/G Ratio=54.50	G/G Ratio=100.00	A/G Ratio=47.42	A/G Ratio=57.52	G/G Ratio=100.00	A/G Ratio=54.73	A/G Ratio=50.77	A/G Ratio=61.60	A/A	A/G Ratio=56.24	A/G Ratio=54.80	A/G Ratio=49.08	G/G Ratio=100.00
GT_028:NC_030823.1:1341461-1341755	195	214	-	-	NC_030823.1	1341674	1341674	C	G	G	1341674	intron_variant	MODIFIER	KISS1	KISS1	NM_001285710.2	c.104-1080G>C	.		C/C	C/C	C/C	C/G Ratio=42.93	C/C	C/C	C/C	C/C	C/G Ratio=41.60	C/C	C/C	C/G Ratio=43.37	C/C	C/C	C/C	C/C	C/C	C/C	C/C	C/C	C/C	C/C	C/C	C/C	C/G Ratio=38.04	C/G Ratio=42.70	C/C	C/C	C/C	C/C
GT_030:NC_030825.1:39535641-39535990	250	65	-	-	NC_030825.1	39535705	39535705	T	C	C	39535705	intron_variant	MODIFIER	ZFHX3	ZFHX3	XM_018062220.1	c.3478+7120T>C	.		T/T	T/T	T/C Ratio=61.23	T/T	T/T	T/T	T/T	T/T	T/C Ratio=49.54	T/T	T/T	T/T	T/T	T/T	T/T	T/T	T/T	T/C Ratio=49.52	T/T	T/T	T/T	T/T	T/T	T/T	T/C Ratio=65.67	T/T	T/T	T/T	T/T	T/C Ratio=57.56
GT_030:NC_030825.1:39535641-39535990	250	77	-	-	NC_030825.1	39535717	39535717	G	C	C	39535717	intron_variant	MODIFIER	ZFHX3	ZFHX3	XM_018062220.1	c.3478+7132G>C	.		C/C Ratio=100.00	G/C Ratio=65.52	C/C Ratio=100.00	G/C Ratio=50.99	C/C Ratio=100.00	G/C Ratio=49.82	G/C Ratio=65.68	G/C Ratio=67.91	C/C Ratio=100.00	C/C Ratio=100.00	G/C Ratio=48.84	C/C Ratio=100.00	G/C Ratio=49.58	C/C Ratio=100.00	G/C Ratio=56.62	G/C Ratio=49.53	G/C Ratio=52.32	C/C Ratio=100.00	C/C Ratio=100.00	G/G	G/C Ratio=65.52	G/C Ratio=49.72	G/C Ratio=51.45	C/C Ratio=100.00	C/C Ratio=100.00	G/C Ratio=50.40	G/C Ratio=48.95	C/C Ratio=100.00	G/G	C/C Ratio=100.00
GT_030:NC_030825.1:39535641-39535990	250	115	-	-	NC_030825.1	39535755	39535755	T	C	C	39535755	intron_variant	MODIFIER	ZFHX3	ZFHX3	XM_018062220.1	c.3478+7170T>C	.		C/C Ratio=100.00	T/C Ratio=65.50	C/C Ratio=100.00	T/C Ratio=51.06	C/C Ratio=100.00	T/C Ratio=49.90	T/C Ratio=65.86	T/C Ratio=67.94	C/C Ratio=100.00	C/C Ratio=100.00	T/C Ratio=48.90	C/C Ratio=100.00	T/C Ratio=49.81	C/C Ratio=100.00	T/C Ratio=56.58	T/C Ratio=49.60	T/C Ratio=52.59	C/C Ratio=100.00	C/C Ratio=100.00	T/T	T/C Ratio=65.79	T/C Ratio=49.64	T/C Ratio=51.69	C/C Ratio=100.00	C/C Ratio=100.00	T/C Ratio=50.50	T/C Ratio=48.94	C/C Ratio=100.00	T/T	C/C Ratio=100.00
GT_030:NC_030825.1:39535641-39535990	250	282	-	-	NC_030825.1	39535922	39535922	T	TGGAGCTTCAGC	TGGAGCTTCAGC	39535922	intron_variant	MODIFIER	ZFHX3	ZFHX3	XM_018062220.1	c.3478+7337_3478+7338insGGAGCTTCAGC	.		T/ins_TGGAGCTTCAGC Ratio=97.12	T/ins_TGGAGCTTCAGC Ratio=34.63	T/ins_TGGAGCTTCAGC Ratio=37.42	T/ins_TGGAGCTTCAGC Ratio=97.19	T/ins_TGGAGCTTCAGC Ratio=37.89	T/ins_TGGAGCTTCAGC Ratio=97.58	T/ins_TGGAGCTTCAGC Ratio=34.30	T/ins_TGGAGCTTCAGC Ratio=32.55	T/T	T/ins_TGGAGCTTCAGC Ratio=97.97	T/ins_TGGAGCTTCAGC Ratio=97.98	T/ins_TGGAGCTTCAGC Ratio=97.69	T/ins_TGGAGCTTCAGC Ratio=97.54	T/ins_TGGAGCTTCAGC Ratio=34.19	T/ins_TGGAGCTTCAGC Ratio=43.49	T/ins_TGGAGCTTCAGC Ratio=97.61	T/ins_TGGAGCTTCAGC Ratio=97.49	T/T	T/ins_TGGAGCTTCAGC Ratio=97.77	T/ins_TGGAGCTTCAGC Ratio=98.03	T/ins_TGGAGCTTCAGC Ratio=34.78	T/ins_TGGAGCTTCAGC Ratio=97.59	T/ins_TGGAGCTTCAGC Ratio=97.52	T/ins_TGGAGCTTCAGC Ratio=96.85	T/ins_TGGAGCTTCAGC Ratio=33.40	T/ins_TGGAGCTTCAGC Ratio=96.63	T/ins_TGGAGCTTCAGC Ratio=98.50	T/ins_TGGAGCTTCAGC Ratio=40.77	T/ins_TGGAGCTTCAGC Ratio=98.25	T/ins_TGGAGCTTCAGC Ratio=41.81
GT_029:NC_030825.1:39535883-39536173	191	85	-	-	NC_030825.1	39535967	39535967	C	T	T	39535967	intron_variant	MODIFIER	ZFHX3	ZFHX3	XM_018062220.1	c.3478+7382C>T	.		C/C	C/C	C/C	C/T Ratio=37.87	C/C	C/T Ratio=43.71	C/C	C/C	C/C	C/C	C/C	C/C	C/C	C/C	C/C	C/C	C/T Ratio=35.87	C/C	C/C	C/C	C/C	C/T Ratio=30.04	C/C	C/C	C/C	C/T Ratio=35.10	C/C	C/C	C/T Ratio=75.58	C/C
GT_029:NC_030825.1:39535883-39536173	191	114	-	-	NC_030825.1	39535996	39535996	C	T	T	39535996	intron_variant	MODIFIER	ZFHX3	ZFHX3	XM_018062220.1	c.3478+7411C>T	.		C/C	C/C	C/C	C/T Ratio=37.76	C/C	C/T Ratio=43.40	C/C	C/C	C/C	C/C	C/C	C/C	C/C	C/C	C/C	C/C	C/T Ratio=35.28	C/C	C/C	C/C	C/C	C/T Ratio=29.63	C/C	C/C	C/C	C/T Ratio=34.61	C/C	C/C	C/T Ratio=74.95	C/C
GT_031:NC_030825.1:39575413-39575741	229	215	-	-	NC_030825.1	39575627	39575627	T	TGCTGC	TGCTGC	39575627	intron_variant	MODIFIER	ZFHX3	ZFHX3	XM_018062220.1	c.3479-8181_3479-8180insGCTGC	.		T/T	T/T	T/T	T/T	T/T	T/T	T/T	T/T	T/T	T/T	T/T	T/T	T/T	T/T	T/T	T/T	T/T	T/T	T/T	T/T	T/T	T/ins_TGCTGC Ratio=48.96	T/T	T/T	T/T	T/T	T/T	T/T	T/T	T/T
GT_031:NC_030825.1:39575413-39575741	229	236	-	-	NC_030825.1	39575648	39575648	C	T	T	39575648	intron_variant	MODIFIER	ZFHX3	ZFHX3	XM_018062220.1	c.3479-8160C>T	.		C/C	T/T Ratio=100.00	C/T Ratio=48.24	C/C	C/T Ratio=52.84	C/T Ratio=49.44	C/T Ratio=50.44	C/T Ratio=50.45	C/T Ratio=49.20	C/C	C/C	C/T Ratio=59.85	C/T Ratio=50.20	C/C	C/T Ratio=51.08	C/T Ratio=50.12	C/T Ratio=62.11	C/C	T/T Ratio=100.00	C/T Ratio=61.28	C/C	C/C	C/T Ratio=48.82	C/T Ratio=47.22	C/C	C/T Ratio=49.38	C/T Ratio=50.10	C/T Ratio=51.37	T/T Ratio=100.00	C/C
GT_032:NC_030827.1:32134021-32134349	229	127	-	-	NC_030827.1	32134147	32134160	CTAGGGATGCCAGT	del_CTAGGGATGCCAGT	C	32134161	intron_variant,intron_variant	MODIFIER,MODIFIER	GHR,GHR	GHR,GHR	XM_018065464.1,XM_018065463.1	c.-12+40538_-12+40550delACTGGCATCCCTA,c.-12+41295_-12+41307delACTGGCATCCCTA	.,.		C/C	C/C	C/C	C/C	CTAGGGATGCCAGT/del_CTAGGGATGCCAGT Ratio=50.99	C/C	C/C	C/C	C/C	C/C	CTAGGGATGCCAGT/del_CTAGGGATGCCAGT Ratio=50.23	C/C	C/C	C/C	C/C	C/C	C/C	CTAGGGATGCCAGT/del_CTAGGGATGCCAGT Ratio=48.06	C/C	C/C	C/C	C/C	C/C	C/C	C/C	C/C	C/C	C/C	C/C	CTAGGGATGCCAGT/del_CTAGGGATGCCAGT Ratio=49.74
GT_032:NC_030827.1:32134021-32134349	229	167	-	-	NC_030827.1	32134187	32134187	G	A	A	32134187	intron_variant,intron_variant	MODIFIER,MODIFIER	GHR,GHR	GHR,GHR	XM_018065464.1,XM_018065463.1	c.-12+40511C>T,c.-12+41268C>T	.,.		G/G	G/G	G/G	G/A Ratio=48.32	G/A Ratio=45.30	G/G	G/A Ratio=48.66	G/G	G/A Ratio=46.89	G/G	G/G	G/G	G/G	G/G	G/G	G/G	G/G	G/G	G/G	G/G	G/A Ratio=47.08	G/G	G/G	G/G	G/G	G/G	G/G	G/G	G/G	G/G
GT_032:NC_030827.1:32134021-32134349	229	246	-	-	NC_030827.1	32134266	32134266	T	C	C	32134266	intron_variant,intron_variant	MODIFIER,MODIFIER	GHR,GHR	GHR,GHR	XM_018065464.1,XM_018065463.1	c.-12+40432A>G,c.-12+41189A>G	.,.		T/T	T/T	T/T	T/T	T/T	T/T	T/T	T/T	T/T	T/T	T/T	T/C Ratio=49.50	T/T	T/T	T/T	T/C Ratio=48.68	T/T	T/T	T/C Ratio=49.69	T/T	T/T	T/T	T/T	T/T	T/T	T/C Ratio=49.21	T/T	T/C Ratio=48.72	T/T	T/T
GT_033:NC_030827.1:39056914-39057239	226	61	-	-	NC_030827.1	39056974	39056974	C	T	T	39056974	intron_variant,intron_variant,intron_variant,intron_variant,intron_variant,intron_variant	MODIFIER,MODIFIER,MODIFIER,MODIFIER,MODIFIER,MODIFIER	PRLR,PRLR,PRLR,PRLR,PRLR,PRLR	PRLR,PRLR,PRLR,PRLR,PRLR,PRLR	XM_013972803.2,XM_013972808.2,XM_018065467.1,XM_013972806.2,XM_018065466.1,XM_013972804.2	c.43-73C>T,c.43-73C>T,c.-43-48C>T,c.-43-48C>T,c.-43-48C>T,c.43-73C>T	.,.,.,.,.,.		C/T Ratio=46.40	C/C	C/C	C/T Ratio=46.53	C/C	C/C	C/C	C/C	C/C	C/T Ratio=46.25	C/C	C/C	C/C	C/T Ratio=45.58	C/C	C/T Ratio=46.67	C/C	C/C	C/T Ratio=45.43	C/T Ratio=49.04	C/C	C/C	C/C	C/T Ratio=44.97	C/C	C/C	C/C	C/C	C/C	C/C
GT_036:NC_030827.1:39080887-39081204	218	161	-	-	NC_030827.1	39081047	39081047	G	A	A	39081047	3_prime_UTR_variant,3_prime_UTR_variant,3_prime_UTR_variant,3_prime_UTR_variant,3_prime_UTR_variant	MODIFIER,MODIFIER,MODIFIER,MODIFIER,MODIFIER	PRLR,PRLR,PRLR,PRLR,PRLR	PRLR,PRLR,PRLR,PRLR,PRLR	XM_013972803.2,XM_018065467.1,XM_013972806.2,XM_018065466.1,XM_013972804.2	c.*82G>A,c.*976G>A,c.*82G>A,c.*82G>A,c.*82G>A	.,.,.,.,.		G/G	G/G	G/A Ratio=49.29	G/G	G/A Ratio=46.80	G/G	G/G	G/A Ratio=47.94	G/A Ratio=49.19	G/G	G/G	G/G	G/G	G/G	G/G	G/G	G/A Ratio=49.94	G/A Ratio=47.59	G/G	G/G	G/G	G/G	G/A Ratio=47.88	G/G	G/G	G/A Ratio=50.64	G/A Ratio=47.56	G/A Ratio=49.26	G/A Ratio=47.44	G/G
GT_036:NC_030827.1:39080887-39081204	218	243	-	-	NC_030827.1	39081129	39081129	C	T	T	39081129	3_prime_UTR_variant,3_prime_UTR_variant,3_prime_UTR_variant,3_prime_UTR_variant,3_prime_UTR_variant	MODIFIER,MODIFIER,MODIFIER,MODIFIER,MODIFIER	PRLR,PRLR,PRLR,PRLR,PRLR	PRLR,PRLR,PRLR,PRLR,PRLR	XM_013972803.2,XM_018065467.1,XM_013972806.2,XM_018065466.1,XM_013972804.2	c.*164C>T,c.*1058C>T,c.*164C>T,c.*164C>T,c.*164C>T	.,.,.,.,.		C/C	C/C	C/C	C/T Ratio=51.88	C/T Ratio=50.63	T/T Ratio=100.00	C/T Ratio=48.14	C/C	C/T Ratio=48.64	C/T Ratio=51.13	C/C	C/C	C/C	C/T Ratio=48.88	T/T Ratio=100.00	T/T Ratio=100.00	C/C	C/C	C/C	C/T Ratio=50.12	C/T Ratio=48.68	C/C	C/C	C/T Ratio=49.11	C/C	C/T Ratio=47.24	C/T Ratio=50.24	C/C	C/C	C/C
GT_037:NC_030829.1:13712087-13712410	224	113	-	-	NC_030829.1	13712199	13712199	A	AC	AC	13712199	intron_variant,intron_variant,intron_variant,intron_variant	MODIFIER,MODIFIER,MODIFIER,MODIFIER	CTNNB1,CTNNB1,CTNNB1,CTNNB1	CTNNB1,CTNNB1,CTNNB1,CTNNB1	XM_018066894.1,XM_018066895.1,XM_018066896.1,XM_018066897.1	c.1684-337_1684-336insC,c.1684-337_1684-336insC,c.1684-337_1684-336insC,c.1684-337_1684-336insC	.,.,.,.		A/ins_AC Ratio=51.05	A/ins_AC Ratio=50.18	A/ins_AC Ratio=98.35	A/ins_AC Ratio=99.29	A/ins_AC Ratio=51.10	A/ins_AC Ratio=98.78	A/ins_AC Ratio=99.08	A/A	A/A	A/ins_AC Ratio=48.28	A/ins_AC Ratio=99.15	A/ins_AC Ratio=99.64	A/ins_AC Ratio=50.24	A/ins_AC Ratio=99.21	A/A	A/ins_AC Ratio=99.20	A/ins_AC Ratio=98.64	A/ins_AC Ratio=98.24	A/ins_AC Ratio=49.43	A/ins_AC Ratio=50.37	A/ins_AC Ratio=50.14	A/ins_AC Ratio=99.33	A/ins_AC Ratio=97.08	A/ins_AC Ratio=51.53	A/ins_AC Ratio=98.83	A/ins_AC Ratio=47.18	A/ins_AC Ratio=99.31	A/ins_AC Ratio=50.64	A/ins_AC Ratio=98.89	A/ins_AC Ratio=97.73
GT_037:NC_030829.1:13712087-13712410	224	211	-	-	NC_030829.1	13712297	13712314	TACTTGGCTGTGCACAGT	del_TACTTGGCTGTGCACAGT	T	13712315	intron_variant,intron_variant,intron_variant,intron_variant	MODIFIER,MODIFIER,MODIFIER,MODIFIER	CTNNB1,CTNNB1,CTNNB1,CTNNB1	CTNNB1,CTNNB1,CTNNB1,CTNNB1	XM_018066894.1,XM_018066895.1,XM_018066896.1,XM_018066897.1	c.1684-238_1684-222delACTTGGCTGTGCACAGT,c.1684-238_1684-222delACTTGGCTGTGCACAGT,c.1684-238_1684-222delACTTGGCTGTGCACAGT,c.1684-238_1684-222delACTTGGCTGTGCACAGT	.,.,.,.		T/T	T/T	T/T	T/T	T/T	T/T	T/T	T/T	T/T	T/T	T/T	T/T	T/T	T/T	T/T	T/T	T/T	T/T	T/T	T/T	T/T	T/T	T/T	T/T	T/T	T/T	T/T	T/T	T/T	T/T
GT_037:NC_030829.1:13712087-13712410	224	232	-	-	NC_030829.1	13712318	13712325	GGAGGTGC	del_GGAGGTGC	T	13712326	intron_variant,intron_variant,intron_variant,intron_variant	MODIFIER,MODIFIER,MODIFIER,MODIFIER	CTNNB1,CTNNB1,CTNNB1,CTNNB1	CTNNB1,CTNNB1,CTNNB1,CTNNB1	XM_018066894.1,XM_018066895.1,XM_018066896.1,XM_018066897.1	c.1684-218_1684-211delGGAGGTGCinsT,c.1684-218_1684-211delGGAGGTGCinsT,c.1684-218_1684-211delGGAGGTGCinsT,c.1684-218_1684-211delGGAGGTGCinsT	.,.,.,.		G/G	G/G	G/G	G/G	G/G	G/G	G/G	G/G	G/G	G/G	G/G	G/G	G/G	G/G	G/G	G/G	G/G	G/G	G/G	G/G	G/G	G/G	G/G	G/G	G/G	G/G	G/G	G/G	G/G	G/G
GT_038:NW_017189516.1:27180563-27180871	209	205	-	-	NW_017189516.1	27180767	27180771	TTAAT	del_TTAAT	T	27180772	intron_variant,intron_variant,intron_variant,intron_variant,intron_variant,intron_variant,intron_variant,intron_variant,intron_variant	MODIFIER,MODIFIER,MODIFIER,MODIFIER,MODIFIER,MODIFIER,MODIFIER,MODIFIER,MODIFIER	KDM6A,KDM6A,KDM6A,KDM6A,KDM6A,KDM6A,KDM6A,KDM6A,KDM6A	KDM6A,KDM6A,KDM6A,KDM6A,KDM6A,KDM6A,KDM6A,KDM6A,KDM6A	XM_018043764.1,XM_018043771.1,XM_018043765.1,XM_018043766.1,XM_018043768.1,XM_018043767.1,XM_018043769.1,XM_018043770.1,XM_018043772.1	c.2080-1356_2080-1353delTAAT,c.2080-1356_2080-1353delTAAT,c.1978-1356_1978-1353delTAAT,c.1945-1356_1945-1353delTAAT,c.1843-1356_1843-1353delTAAT,c.1924-1356_1924-1353delTAAT,c.1822-1356_1822-1353delTAAT,c.1789-1356_1789-1353delTAAT,c.1687-1356_1687-1353delTAAT	.,.,.,.,.,.,.,.,.		TTAAT/del_TTAAT Ratio=52.68	del_TTAAT/del_TTAAT Ratio=100.00	del_TTAAT/del_TTAAT Ratio=100.00	del_TTAAT/del_TTAAT Ratio=100.00	TTAAT/del_TTAAT Ratio=51.48	del_TTAAT/del_TTAAT Ratio=100.00	TTAAT/del_TTAAT Ratio=50.86	del_TTAAT/del_TTAAT Ratio=100.00	TTAAT/del_TTAAT Ratio=52.96	TTAAT/del_TTAAT Ratio=53.87	TTAAT/del_TTAAT Ratio=52.33	del_TTAAT/del_TTAAT Ratio=100.00	del_TTAAT/del_TTAAT Ratio=100.00	del_TTAAT/del_TTAAT Ratio=100.00	TTAAT/del_TTAAT Ratio=50.34	TTAAT/del_TTAAT Ratio=51.65	del_TTAAT/del_TTAAT Ratio=100.00	del_TTAAT/del_TTAAT Ratio=100.00	del_TTAAT/del_TTAAT Ratio=100.00	del_TTAAT/del_TTAAT Ratio=100.00	del_TTAAT/del_TTAAT Ratio=100.00	del_TTAAT/del_TTAAT Ratio=100.00	del_TTAAT/del_TTAAT Ratio=100.00	TTAAT/del_TTAAT Ratio=52.47	TTAAT/del_TTAAT Ratio=53.94	TTAAT/del_TTAAT Ratio=50.69	del_TTAAT/del_TTAAT Ratio=100.00	del_TTAAT/del_TTAAT Ratio=100.00	del_TTAAT/del_TTAAT Ratio=100.00	TTAAT/del_TTAAT Ratio=49.42
[truncated: 326 more columns]
